# Supplementary material for: Educational outcomes of a new curriculum on interproximal oral prophylaxis for dental students
Source: PLoS One. 2018 Oct 10;13(10):e0204564. doi: 10.1371/journal.pone.0204564 (PMC6179232; doi:10.1371/journal.pone.0204564)
Supplement: S3 Material — (XLSM) [file pone.0204564.s004.xlsm]

## Sheet: DataBase
	Baseline				7 days																1 month																3 months
ID	Sexe	Age	Tobacco	% bleeding	Q1	Q2a	Q2b	Q2c	Q2d	Q2e	Q2f	Q3	Q4	Q5	Q6a	Q6b	Q6c	Q7	Q8	% bleeding	Q1	Q2a	Q2b	Q2c	Q2d	Q2e	Q2f	Q3	Q4	Q5	Q6a	Q6b	Q6c	Q7	Q8	% bleeding	Q1	Q2a	Q2b	Q2c	Q2d	Q2e	Q2f	Q3	Q4	Q5	Q6a	Q6b	Q6c
1	2	21	2	61.5385	1	0	0	0	0	0	0	4	1	2	2	3	3	2	0	30.7692	2	2	4	3	4	1	1	0	1	3	2	3	3	2	0	50	1	0	0	0	0	0	0	2	1	2	2	2	2
2	2	21	2	81.8182	1	0	0	0	0	0	0	5	1	1	3	3	2	1	2	0	2	3	3	2	1	2	2	0	2	0	3	3	2	1	2	40.9091	1	0	0	0	0	0	0	3	1	2	3	3	2
3	1	20	2	0	1	4	5	3	3	4	2	3	1	1	2	4	3	2	0	0	1	4	5	3	3	4	2	3	1	1	2	3	3	2	0	0	2	1	4	3	3	3	1	0	2	5	3	5	4
4	2	22	2	43.4783	1	2	3	3	1	2	3	1	1	3	4	5	2	2	0	65.3846	1	1	3	4	1	2	2	0	1	3	3	5	2	2	0	69.2308	2	3	4	4	2	2	2	0	1	2	3	5	2
5	1	21	2	30.7692	1	0	0	0	0	0	0	4	1	1	2	3	2	1	1	0	1	0	0	0	0	0	0	3	2	0	2	3	2	1	1	0	1	0	0	0	0	0	0	2	2	0	2	2	2
6	1	23	2	100	1	3	4	4	4	4	3	5	1	2	2	3	2	1	5	46.1538	1	2	4	4	4	4	2	3	1	2	1	3	2	1	5	34.6154	1	0	0	0	0	0	0	3	1	3	3	3	2
7	2	21	2	50	1	0	0	0	0	0	0	5	1	1	3	3	1	1	6	19.2308	1	0	0	0	0	0	0	3	1	3	3	3	1	1	6	34.6154	1	0	0	0	0	0	0	2	1	3	3	2	1
8	1	21	1	53.8462	1	3	2	4	1	3	1	2	1	1	3	3	1	1	10	15.3846	2	3	4	3	4	5	1	0	1	1	3	3	1	1	10	3.84615	2	1	3	4	2	1	2	0	1	0	5	4	4
9	1	20	1	48	1	0	0	0	0	0	0	5	1	1	2	2	1	2	0	8	1	3	5	5	5	5	2	2	1	3	2	1	1	2	0	20	1	0	0	0	0	0	0	3	1	1	2	2	2
10	2	20	2	26.9231	1	0	0	0	0	0	0	4	1	1	3	3	2	1	2	11.5385	1	0	0	0	0	0	0	1	1	2	3	3	2	1	2	15.3846	1	0	0	0	0	0	0	2	1	3	2	3	1
11	1	21	2	19.2308	1	0	0	0	0	0	0	3	1	3	4	3	2	1	2	50	2	0	0	0	1	2	0	0	1	3	4	3	2	1	2	50	1	0	0	0	0	0	0	3	1	2	4	3	2
12	2	20	2	91.3043	1	0	0	0	0	0	0	5	1	2	1	2	2	1	2	28	1	0	0	0	0	0	0	2	1	1	1	2	2	1	2	4.16667	1	0	0	0	0	0	0	2	1	3	3	3	2
13	2	21	2	21.7391	1	0	0	0	0	0	0	2	1	2	3	3	1	1	3	15.3846	1	0	0	0	0	0	0	2	1	1	3	3	1	1	3	8	1	0	0	0	0	0	0	3	1	1	2	4	2
14	2	21	2	72.7273	1	0	0	0	0	0	0	3	1	1	3	3	1	1	3	36.3636	1	0	0	0	0	0	0	3	1	1	2	3	1	1	3	0	1	0	0	0	0	0	0	2	1	2	3	3	6
15	2	26	2	68	1	0	0	0	0	0	0	4	1	2	1	3	2	2	0	65.2174	1	0	0	0	0	0	0	3	1	3	1	3	2	2	0	53.8462	1	0	0	0	0	0	0	3	1	2	2	3	3
16	2	22	2	7.69231	1	0	0	0	0	0	0	5	1	1	3	2	1	1	4	0	1	0	0	0	0	0	0	4	2	1	2	2	1	1	4	0	1	0	0	0	0	0	0	2	2	0	2	2	1
17	2	21	2	16.6667	1	0	0	0	0	0	0	5	1	2	2	3	2	1	4	15.3846	1	0	0	0	0	0	0	2	1	1	2	3	2	1	4	15.3846	1	0	0	0	0	0	0	3	1	2	2	2	2
18	1	20	2	15.7895	1	0	0	0	0	0	0	2	1	3	2	5	2	2	0	36.8421	1	0	0	0	0	0	0	2	1	3	2	3	2	2	0	26.3158	2	2	4	3	1	2	2	0	1	2	3	5	4
19	2	21	2	91.3043	1	0	0	0	0	0	0	5	1	1	2	2	1	1	2	34.7826	1	0	0	0	0	0	0	5	1	1	1	2	1	1	2	0	1	0	0	0	0	0	0	5	2	0	2	2	1
20	1	23	2	18.75	1	0	0	0	0	0	0	3	1	2	2	4	1	1	5	11.7647	1	0	0	0	0	0	0	3	1	2	2	4	1	1	5	50	1	0	0	0	0	0	0	4	1	4	2	3	2
21	1	26	1	0	1	0	0	0	0	0	0	5	1	1	2	3	1	1	10	0	1	0	0	0	0	0	0	4	2	2	2	3	1	1	10	15.3846	1	0	0	0	0	0	0	1	1	5	2	3	1
22	1	22	1	58.8235	1	0	0	0	0	0	0	1	1	2	3	2	1	1	3	38.8889	2	0	0	0	0	0	0	0	1	2	3	2	1	1	3	47.3684	2	1	0	0	0	0	0	0	1	3	3	2	2
23	1	21	2	53.8462	2	2	4	2	1	1	1	0	1	4	5	4	3	1	3	61.5385	2	4	4	2	2	1	1	0	1	4	3	4	3	1	3	88.4615	2	1	3	1	2	1	1	0	1	4	5	4	3
24	2	19	1	46.1538	1	4	2	5	2	2	2	5	1	5	3	4	3	2	0	30.7692	1	2	5	3	3	2	2	0	1	2	3	4	3	2	0	26.9231	2	2	4	3	3	3	3	0	1	2	3	3	3
25	2	21	2	0	1	0	0	0	0	0	0	4	1	2	2	2	3	1	10	14.2857	1	0	0	0	0	0	0	4	1	2	1	2	3	1	10	26.087	1	0	0	0	0	0	0	3	1	2	2	3	3
26	1	21	2	0	1	0	0	0	0	0	0	3	1	2	1	1	1	1	4	18.1818	1	0	0	0	0	0	0	3	1	2	1	1	1	1	4	0	1	0	0	0	0	0	0	2	2	4	1	2	2
27	1	21	2	4.16667	1	0	0	0	0	0	0	3	1	1	1	1	1	1	5	8	1	0	0	0	0	0	0	3	1	1	1	1	1	1	5	8	1	0	0	0	0	0	0	3	1	1	2	1	2
28	2	25	2	20	1	0	0	0	0	0	0	5	1	1	2	2	2	1	2	0	1	0	0	0	0	0	0	4	2	0	2	1	1	1	2	0	1	0	0	0	0	0	0	3	2	0	2	2	1
29	1	22	1	65.3846	1	0	0	0	0	0	0	3	1	2	1	2	2	2	0	26.9231	1	0	0	0	0	0	0	2	1	1	1	2	2	2	0	50	1	0	0	0	0	0	0	2	1	2	2	2	2
30	1	20	2	27.2727	1	0	0	0	0	0	0	5	1	1	2	2	1	1	10	0	1	0	0	0	0	0	0	5	2	0	2	2	1	1	10	0	1	0	0	0	0	0	0	5	2	0	2	3	3
31	2	21	2	53.8462	1	0	0	0	0	0	0	5	1	1	3	4	3	1	3	19.2308	2	4	4	2	1	1	3	0	1	4	3	4	2	1	3	26.9231	1	0	0	0	0	0	0	2	1	1	2	3	2
32	2	20	1	42.3077	1	0	0	0	0	0	0	3	1	1	2	3	2	1	10	7.69231	1	0	0	0	0	0	0	3	2	0	2	2	1	1	10	7.69231	1	0	0	0	0	0	0	3	2	0	2	3	2
33	2	21	1	42.3077	1	0	0	0	0	0	0	3	1	1	3	3	1	1	3	19.2308	1	0	0	0	0	0	0	3	1	1	3	3	1	1	3	11.5385	1	0	0	0	0	0	0	2	1	2	4	3	1
34	2	21	1	13.6364	1	0	0	0	0	0	0	4	1	2	2	3	2	1	3	4.54545	2	1	5	5	2	3	3	0	1	3	2	3	2	1	3	31.8182	2	1	5	3	2	2	3	0	1	2	2	3	1
35	1	36	2	4	1	1	4	4	4	4	1	0	1	4	4	3	3	1	10	0	1	1	4	4	4	4	1	0	1	4	3	2	2	1	10	3.84615	1	0	0	0	0	0	0	2	1	1	3	5	2
36	1	21	2	69.5652	1	0	0	0	0	0	0	5	1	2	2	2	1	1	7	0	1	0	0	0	0	0	0	4	1	1	2	2	1	1	7	21.7391	1	0	0	0	0	0	0	1	1	2	2	2	2
37	2	20	2	26.087	1	0	0	0	0	0	0	5	1	1	2	3	2	1	3	4	1	0	0	0	0	0	0	4	2	2	1	3	2	1	3	0	1	0	0	0	0	0	0	4	2	0	2	3	2
38	1	23	2	85.7143	1	0	0	0	0	0	0	6	1	1	2	2	2	1	3	22.7273	1	2	6	6	1	3	3	4	1	2	2	2	2	1	3	7.69231	1	0	0	0	0	0	0	5	1	1	1	2	1
39	1	23	2	68.1818	1	0	0	0	0	0	0	3	1	1	2	2	2	2	0	0	1	0	0	0	0	0	0	5	1	1	2	1	2	2	0	12.5	1	0	0	0	0	0	0	2	1	4	2	3	3
40	2	22	2	36.8421	1	0	0	0	0	0	0	4	1	2	2	4	2	2	0	14.2857	1	2	0	0	0	2	0	1	1	3	2	2	2	2	0	55.5556	1	0	0	0	0	0	0	1	1	2	3	4	2
41	2	28	2	34.7826	1	0	0	0	0	0	0	3	1	3	2	3	2	1	1	30	2	4	3	2	1	1	3	0	1	4	2	3	2	1	1	43.4783	2	3	5	5	1	1	4	0	1	4	2	3	3
42	1	20	2	8.69565	1	0	0	0	0	0	0	4	1	1	2	2	1	1	3	7.69231	2	0	0	0	0	0	0	4	5	0	2	2	1	1	3	7.69231	1	0	0	0	0	0	0	3	1	1	2	1	2
43	2	21	0	0	2	1	4	1	1	1	4	0	1	5	3	5	2	2	0	11.5385	2	1	4	1	1	1	4	0	1	5	3	5	2	2	0	19.2308	2	2	4	2	2	2	4	0	1	4	4	4	3
44	2	21	2	73.0769	1	0	0	0	0	0	0	3	1	2	1	3	1	1	3	16	1	0	0	0	0	0	0	3	1	1	1	3	6	1	3	19.2308	1	0	0	0	0	0	0	2	1	2	3	3	2
45	1	22	2	4	1	0	0	0	0	0	0	3	1	1	4	3	1	1	4	16	2	0	0	0	0	0	0	3	2	0	4	3	1	1	4	0	1	0	0	0	0	0	0	3	1	2	3	3	2
46	2	21	2	11.5385	2	0	0	0	0	0	0	0	1	0	3	3	3	1	3	57.6923	1	0	0	0	0	0	0	5	1	1	3	2	2	1	3	15.3846	1	0	0	0	0	0	0	4	1	1	2	3	2
47	1	22	2	20	1	0	0	0	0	0	0	4	1	1	2	5	2	2	0	11.5385	2	1	4	4	1	2	1	0	1	4	2	5	3	2	0	7.69231	2	6	6	6	6	6	6	0	1	5	4	4	3
48	1	21	2	52.381	1	0	0	0	0	0	0	5	1	1	2	2	2	1	2	23.8095	1	0	0	0	0	0	0	3	1	1	2	2	2	1	2	4.54545	2	1	4	4	3	3	1	0	1	3	2	2	2
49	1	21	2	30.4348	1	0	0	0	0	0	0	3	1	2	4	4	1	1	5	27.2727	1	0	0	0	0	0	0	2	1	2	3	3	1	1	5	17.3913	1	0	0	0	0	0	0	2	1	2	3	3	1
50	1	25	2	16.6667	1	0	0	0	0	0	0	5	1	3	1	3	2	1	3	4.16667	1	0	0	0	0	0	0	5	1	3	1	3	2	1	3	8.33333	1	0	0	0	0	0	0	5	2	0	2	2	2
51	1	21	1	27.2727	1	0	0	0	0	0	0	2	1	3	4	5	1	2	3	21.7391	2	3	5	2	4	4	2	0	1	1	4	5	1	2	3	8.69565	2	4	4	3	2	2	1	0	1	2	3	4	2
52	1	21	2	65.3846	1	0	0	0	0	0	0	6	1	1	2	3	1	2	0	17.3913	2	0	0	0	0	0	0	0	1	4	2	3	1	2	0	88.4615	1	0	0	0	0	0	0	2	1	1	2	2	2
53	2	21	1	60.8696	2	4	4	4	2	4	4	0	0	0	0	0	0	0	0	26.087	2	0	0	0	0	0	0	0	0	0	0	0	0	0	0	44	1	0	0	0	0	0	0	5	1	1	2	3	2
54	1	25	2	71.4286	2	0	0	0	1	1	1	0	0	0	0	0	0	0	0	54.1667	2	0	0	0	0	0	0	0	0	0	0	0	0	0	0	70.8333	2	6	6	6	1	1	1	0	1	3	3	3	2
55	1	19	2	25	2	2	3	2	2	2	2	0	1	4	2	4	1	2	0	25	2	3	3	2	2	2	2	1	1	4	2	4	1	2	0	27.7778	2	2	4	2	2	3	2	0	1	3	3	4	2
56	1	20	2	65.2174	2	4	4	3	2	2	4	6	1	2	0	0	0	0	0	39.1304	2	0	0	0	0	0	0	0	0	0	0	0	0	0	0	21.7391	2	2	4	2	2	3	1	0	1	2	4	4	3
57	1	23	2	44	1	0	0	0	0	0	0	3	1	2	4	4	1	1	2	34.6154	2	4	4	2	4	5	1	0	1	2	4	3	2	1	2	26.9231	2	3	5	3	4	4	2	0	1	2	4	4	2
58	2	21	2	20	1	0	0	0	0	0	0	3	1	2	3	3	1	1	3	4	1	2	5	4	5	5	1	4	2	0	2	3	1	1	3	8	1	0	0	0	0	2	1	4	2	4	4	2	2
59	1	22	1	13.6364	1	0	0	0	0	0	0	3	1	2	2	2	1	1	2	0	1	0	0	0	0	0	0	3	1	1	2	2	1	1	2	9.09091	1	0	0	0	0	0	0	3	3	3	2	2	1
60	1	20	2	54.5455	1	0	0	0	0	0	0	4	1	1	3	3	1	1	10	13.0435	1	0	0	0	0	0	0	2	1	2	3	2	1	1	10	0	1	0	0	0	0	0	0	2	1	3	3	3	2
61	1	21	1	20.8333	1	0	0	0	0	0	0	2	1	3	2	2	2	1	6	25	2	4	4	2	4	4	1	0	1	3	2	2	2	1	6	30	2	4	5	3	3	3	2	0	1	2	2	3	1
62	2	21	2	80.7692	1	0	0	0	0	0	0	4	1	1	2	4	1	1	2	11.5385	1	0	0	0	0	0	0	2	1	1	2	3	1	1	2	48	1	0	0	0	0	0	0	2	1	2	3	4	2
63	1	20	2	19.2308	1	0	0	0	0	0	0	3	1	2	3	4	2	2	0	11.5385	1	0	0	0	0	0	0	3	1	2	3	4	2	2	0	30.7692	2	4	6	6	2	2	2	0	1	5	3	2	2
64	2	20	1	61.9048	2	2	5	5	5	5	2	0	1	2	2	2	2	1	1	38.0952	2	2	5	5	5	5	2	0	1	5	2	2	2	1	1	19.2308	2	2	6	6	6	6	2	0	1	5	2	3	2
65	2	21	1	23.0769	1	0	0	0	0	0	0	2	3	0	2	2	2	1	3	11.5385	2	0	0	0	0	0	0	0	0	1	2	2	2	1	3	23.0769	2	1	6	6	6	6	6	0	1	3	1	1	6
66	2	20	2	19.2308	1	0	0	0	0	0	0	4	1	1	3	2	1	2	0	11.5385	1	0	0	0	0	0	0	2	2	0	3	1	1	2	0	11.5385	1	0	0	0	0	0	0	4	1	1	1	2	1
67	2	21	1	19.2308	1	0	0	0	0	0	0	4	1	3	2	3	3	1	2.5	3.84615	1	0	0	0	0	0	0	1	1	2	2	3	3	1	2.5	15.3846	1	0	0	0	0	0	0	4	1	2	2	2	2
68	1	21	2	36.3636	1	0	0	0	0	0	0	3	1	1	2	2	1	1	10	8	1	0	0	0	0	0	0	3	1	2	2	2	1	1	10	11.5385	1	0	0	0	0	0	0	5	1	1	2	2	1
69	2	21	2	80.7692	1	0	0	0	0	0	0	4	1	1	1	2	1	1	3	0	1	0	0	0	0	0	0	4	1	1	1	2	1	1	3	7.69231	1	0	0	0	0	0	0	3	2	1	2	2	2
70	1	20	2	17.3913	1	0	0	0	0	0	0	1	1	4	5	5	1	2	0	26.9231	2	1	1	6	6	6	1	0	1	4	5	5	1	2	0	53.8462	1	0	0	0	0	0	0	3	1	1	1	5	2
71	2	21	1	57.6923	1	0	0	0	0	0	0	4	1	1	2	3	1	1	4	7.69231	1	0	0	0	0	0	0	4	2	0	2	2	1	1	4	11.5385	1	0	0	0	0	0	0	2	2	0	2	3	1
72	1	20	2	30.7692	1	0	0	0	0	0	0	3	1	2	3	3	2	2	0	0	1	0	0	0	0	0	0	3	1	2	2	2	2	2	0	23.0769	1	0	0	0	0	0	0	2	1	1	2	3	1
73	2	22	2	25	1	0	0	0	0	0	0	5	1	2	2	5	2	2	0	3.84615	2	1	0	0	1	1	1	0	1	4	2	5	2	2	0	15.3846	1	0	0	0	0	0	0	2	1	3	4	3	2
74	2	21	2	64	1	0	0	0	0	0	0	4	1	2	2	3	2	1	1	20	1	0	0	0	0	0	0	3	1	2	2	3	2	1	1	28	1	0	0	0	0	0	0	2	1	2	2	2	2
75	1	21	2	52.1739	1	0	0	0	0	0	0	1	1	2	2	3	1	1	2.5	19.2308	1	0	0	0	0	0	0	2	1	2	2	3	1	1	2.5	23.0769	1	0	0	0	0	0	0	3	1	2	1	3	1
76	2	21	1	54.1667	1	0	0	0	0	0	0	4	1	1	2	3	3	1	10	3.84615	1	0	0	0	0	0	0	2	1	3	2	3	1	1	10	11.5385	1	0	0	0	0	0	0	3	1	2	2	3	6
77	2	23	1	42.3077	1	0	0	0	0	0	0	4	1	1	1	2	1	1	2	0	1	0	0	0	0	0	0	4	2	0	1	2	1	1	2	7.69231	1	0	0	0	0	0	0	4	2	4	1	1	1
78	2	20	2	61.5385	1	0	0	0	0	0	0	5	1	1	2	4	2	2	0	30.7692	1	0	0	0	0	0	0	2	1	2	2	4	2	2	0	19.2308	1	0	0	0	0	0	0	5	1	1	2	3	2
79	1	21	2	27.2727	1	0	0	0	0	0	0	3	1	3	5	4	2	1	3	27.2727	2	2	3	2	4	3	4	0	1	5	3	2	2	1	3	30	1	0	0	0	0	0	0	1	1	5	4	4	2
80	1	22	2	72	1	0	0	0	0	0	0	1	1	3	1	2	1	1	2	19.2308	1	2	5	5	5	3	2	1	1	3	1	2	1	1	2	15.3846	1	0	0	0	0	0	0	1	1	3	1	3	2
81	2	21	2	40	1	0	0	0	0	0	0	3	1	3	1	3	2	1	2	48	2	5	5	5	5	5	5	0	1	4	1	3	2	1	2	44	1	0	0	0	0	0	0	4	1	1	1	3	2
82	1	20	2	95.6522	1	0	0	0	0	0	0	5	1	2	2	4	1	1	5	82.6087	2	0	0	0	0	0	0	0	1	4	2	4	1	1	5	95.8333	2	1	0	0	0	0	0	0	1	3	2	3	2
83	1	22	2	38.4615	1	0	0	0	0	0	0	5	1	1	2	2	1	1	2	11.5385	1	0	0	0	0	0	0	3	1	1	2	2	1	1	2	15.3846	1	0	0	0	0	0	0	3	1	1	1	2	1
84	1	20	2	23.0769	1	0	0	0	0	0	0	5	1	1	2	3	1	1	2	3.84615	2	2	5	5	5	5	5	0	3	2	2	3	1	1	2	15.3846	1	0	0	0	0	0	0	2	1	1	2	2	2
85	1	25	2	50	1	4	5	4	5	5	1	3	1	1	2	2	5	1	4	27.2727	1	5	5	5	5	5	5	5	2	1	2	2	1	1	4	4.54545	1	0	0	0	0	0	0	4	1	1	2	3	2
86	1	22	2	26.9231	1	0	0	0	0	0	0	3	1	1	1	2	1	1	10	0	1	5	5	5	5	5	5	3	2	0	1	1	1	1	10	0	1	0	0	0	0	0	0	4	2	0	1	1	1
87	1	21	2	65.3846	1	0	0	0	0	0	0	3	1	2	1	1	2	2	0	34.6154	1	0	0	0	0	0	0	3	1	2	1	1	2	2	0	30.7692	1	0	0	0	0	0	0	2	1	2	1	2	2
88	2	22	1	68.1818	1	0	0	0	0	0	0	5	1	1	2	3	3	2	0	8.33333	2	2	4	4	2	3	3	0	1	4	2	3	3	2	0	80	1	0	0	0	0	0	0	2	1	1	2	3	3
89	2	20	2	44	1	0	0	0	0	0	0	5	1	2	2	3	1	1	3.5	16	2	1	0	2	0	0	0	0	1	5	2	3	1	1	3.5	41.6667	1	0	0	0	0	0	0	5	1	1	2	3	2
90	1	20	1	44	1	0	0	0	0	0	0	3	1	2	3	2	1	1	2	11.5385	1	0	0	0	0	0	0	3	1	2	2	2	1	1	2	11.5385	1	0	0	0	0	0	0	2	1	3	3	1	1
91	1	22	2	36	2	2	4	3	2	2	2	0	1	3	3	4	3	2	0	3.84615	2	2	4	4	2	2	2	0	1	3	3	4	3	2	0	30.7692	1	0	0	0	0	0	0	2	1	3	3	4	6
92	1	22	2	45.8333	1	0	0	0	0	0	0	1	1	4	3	4	2	2	0	45.8333	1	3	4	4	3	2	2	1	1	4	3	3	2	2	0	25	2	3	4	3	2	2	2	0	1	5	3	4	2
93	1	20	1	7.69231	1	4	4	4	4	4	4	3	1	1	2	2	1	1	3	38.4615	1	0	0	0	0	0	0	5	1	1	2	2	1	1	3	3.84615	1	0	0	0	0	0	0	4	2	0	2	2	2
94	1	24	1	30.4348	2	1	4	6	3	3	3	0	0	0	0	0	0	0	0	40.9091	2	0	0	0	0	0	0	0	0	0	0	0	0	0	0	26.087	2	1	4	2	1	1	1	0	1	5	3	4	3
95	1	22	2	44.4444	1	0	0	0	0	0	0	4	1	1	5	5	1	2	0	19.0476	2	1	4	2	2	2	2	0	3	5	5	5	1	2	0	14.2857	2	1	4	4	4	2	2	0	1	2	5	2	1
96	1	21	2	23.0769	1	0	0	0	0	0	0	3	1	1	2	3	2	1	2	3.84615	2	2	4	4	3	3	4	0	1	3	2	3	2	1	2	7.69231	2	1	4	3	1	1	3	0	1	0	2	4	2
[truncated: 20 more columns]
